# Supplementary material for: Early Gestational Wildfire-Related PM2.5 Exposure Is Associated with Lung Function in Offspring of Mothers with Asthma
Source: Int J Environ Res Public Health. 2026 Mar 3;23(3):314. doi: 10.3390/ijerph23030314 (PMC13026569; doi:10.3390/ijerph23030314)
Supplement: Supplementary file 1 [file ijerph-23-00314-s001.zip]

Archive with 13 entries (12 files):
- supp data/
- supp data/.DS_Store
- __MACOSX/supp data/._.DS_Store
- supp data/Table S2.pdf
- __MACOSX/supp data/._Table S2.pdf
- supp data/Table S1.pdf
- __MACOSX/supp data/._Table S1.pdf
- supp data/4.SuppData_PM2.5 and lung function_ IJERPH.pdf
- __MACOSX/supp data/._4.SuppData_PM2.5 and lung function_ IJERPH.pdf
- supp data/Figure S1.pdf
- __MACOSX/supp data/._Figure S1.pdf
- supp data/Figure S2.pdf
- __MACOSX/supp data/._Figure S2.pdf
